# Supplementary material for: The Methyl-CpG-Binding Protein Mbd2 Regulates Susceptibility to Experimental Colitis via Control of CD11c+ Cells and Colonic Epithelium
Source: Front Immunol. 2020 Feb 14;11:183. doi: 10.3389/fimmu.2020.00183 (PMC7033935; doi:10.3389/fimmu.2020.00183)
Supplement: Supplementary file 1 [file Table_1.XLSX]

## Sheet: Sheet1
Ontology	GO_ID	Goterm	Enrich_pValue	Symbol
Up-regulated
CC	GO:0005622	intracellular	5.08e-07	3110056O03Rik, 5430437P03Rik, Abhd11, Adcy4, Ahcy, Aimp2, Akr7a5, Alg5, Ankrd54, Aprt, Avil, B3galt4, Blvrb, C030006K11Rik, Camk2b, Caskin2, Casz1, Cdk10, Cebpb, Chtf18, Cib1, Cox6a2, Cyp8b1, Dph1, Ece2, Ecsit, Edf1, Eif2b5, Eif3k, Etfb, Ets2, Exosc5, Fndc5, Gaa, Galns, Gipc1, Grhpr, Gstt2, Hip1r, H ... and others
CC	GO:0005737	cytoplasm	2.38e-06	3110056O03Rik, 5430437P03Rik, Abhd11, Ahcy, Aimp2, Akr7a5, Alg5, Ankrd54, Aprt, Avil, B3galt4, Blvrb, C030006K11Rik, Caskin2, Cebpb, Cib1, Cox6a2, Cyp8b1, Dph1, Ece2, Ecsit, Edf1, Eif2b5, Eif3k, Etfb, Fndc5, Gaa, Galns, Gipc1, Grhpr, Gstt2, Hip1r, Hn1l, Hps5, Hsdl1, Impa2, Map2k2, Mecr, Mrpl16, Mrps ... and others
CC	GO:0044424	intracellular part	2.87e-06	3110056O03Rik, 5430437P03Rik, Abhd11, Ahcy, Aimp2, Akr7a5, Alg5, Ankrd54, Aprt, Avil, B3galt4, Blvrb, C030006K11Rik, Camk2b, Caskin2, Casz1, Cdk10, Cebpb, Chtf18, Cib1, Cox6a2, Cyp8b1, Dph1, Ece2, Ecsit, Edf1, Eif2b5, Eif3k, Etfb, Ets2, Exosc5, Fndc5, Gaa, Galns, Gipc1, Grhpr, Gstt2, Hip1r, Hn1l, Hp ... and others
CC	GO:0044444	cytoplasmic part	4.04e-06	3110056O03Rik, Abhd11, Ahcy, Akr7a5, Alg5, B3galt4, C030006K11Rik, Cib1, Cox6a2, Cyp8b1, Ece2, Ecsit, Eif2b5, Eif3k, Etfb, Fndc5, Gaa, Galns, Gipc1, Grhpr, Gstt2, Hip1r, Hsdl1, Map2k2, Mecr, Mrpl16, Mrps12, Mtg1, Ndufb3, Ndufs7, Nit1, Omp, Otof, Pacsin1, Pafah1b3, Pard6a, Pdlim2, Pex16, Pkmyt1, Plin ... and others
MF	GO:0003824	catalytic activity	4.27e-05	3110056O03Rik, Abhd11, Adcy4, Ahcy, Akr7a5, Aldh3b1, Alg5, Aprt, B3galt4, Blvrb, Camk2b, Cdk10, Chtf18, Cox6a2, Cyp8b1, Ece2, Eif2b5, Epha1, Exosc5, Gaa, Galns, Gna15, Grhpr, Gstt2, Haghl, Hsdl1, Impa2, Kdm4a, Map2k2, Mecr, Mras, Mus81, N6amt2, Ndufb3, Ndufs7, Nit1, Nsun5, Nudt14, Pacsin1, Padi2, Pa ... and others
CC	GO:0043231	intracellular membrane-bounded organelle	4.97e-05	3110056O03Rik, 5430437P03Rik, Abhd11, Ahcy, Aimp2, Akr7a5, Alg5, Ankrd54, B3galt4, C030006K11Rik, Casz1, Cdk10, Cebpb, Chtf18, Cib1, Cox6a2, Cyp8b1, Dph1, Ece2, Ecsit, Edf1, Eif2b5, Eif3k, Etfb, Ets2, Exosc5, Fndc5, Gaa, Galns, Gipc1, Gstt2, Hn1l, Hsdl1, Ints1, Kdm4a, Mecr, Med18, Mrpl16, Mrps12, Mt ... and others
CC	GO:0043227	membrane-bounded organelle	5.28e-05	3110056O03Rik, 5430437P03Rik, Abhd11, Ahcy, Aimp2, Akr7a5, Alg5, Ankrd54, B3galt4, C030006K11Rik, Casz1, Cdk10, Cebpb, Chtf18, Cib1, Cox6a2, Cyp8b1, Dph1, Ece2, Ecsit, Edf1, Eif2b5, Eif3k, Etfb, Ets2, Exosc5, Fndc5, Gaa, Galns, Gipc1, Gstt2, Hn1l, Hsdl1, Ints1, Kdm4a, Mecr, Med18, Mrpl16, Mrps12, Mt ... and others
MF	GO:0004832	valine-tRNA ligase activity	5.99e-05	Vars, Vars2
BP	GO:0006438	valyl-tRNA aminoacylation	6.26e-05	Vars, Vars2
CC	GO:0043229	intracellular organelle	7.22e-05	3110056O03Rik, 5430437P03Rik, Abhd11, Ahcy, Aimp2, Akr7a5, Alg5, Ankrd54, Avil, B3galt4, C030006K11Rik, Casz1, Cdk10, Cebpb, Chtf18, Cib1, Cox6a2, Cyp8b1, Dph1, Ece2, Ecsit, Edf1, Eif2b5, Eif3k, Etfb, Ets2, Exosc5, Fndc5, Gaa, Galns, Gipc1, Gstt2, Hip1r, Hn1l, Hsdl1, Ints1, Kdm4a, Mecr, Med18, Mrpl1 ... and others
Down-regulated
CC	GO:0005634	nucleus	1.65e-09	Adk, Ank1, Appl1, Bclaf1, Camk1d, Cdk14, Chd1, Clk1, Clk2, Clk4, Dck, Dmtf1, Dyrk3, Elf1, Ep300, Ezh2, Gcfc1, Grasp, Gtpbp4, H2afy, Hhex, Jak2, Mdm2, Mll3, Mx1, Nab1, Ndel1, Nipbl, Nop2, Nr4a2, Pbrm1, Pbx1, Prkrir, Rabgap1l, Rev3l, Rgs2, Rgs9, Rheb, Ruvbl1, Sepsecs, Sesn3, Smg1, Ss18, Stag2, Syap1, ... and others
MF	GO:0005488	binding	7.13e-08	Adk, Akap11, Akap9, Alcam, Ank1, Arl6, Arpc5, Atad1, Bclaf1, Camk1d, Car9, Cd81, Cdk14, Cetn4, Chd1, Cldn1, Clk1, Clk2, Clk4, Dck, Dmtf1, Dock10, Dyrk3, Elf1, Elmo1, Ep300, Ezh2, Fam92a, Fmnl2, G3bp2, Gcfc1, Gfod1, Gphn, Grasp, Gtpbp4, H2afy, Hhex, Il17rd, Jak2, Klri1, Klrk1, Larp1b, Larp4, Lrrk2, L ... and others
CC	GO:0043229	intracellular organelle	7.82e-07	Adk, Akap11, Akap9, Ank1, Appl1, Arpc5, Atad1, Bclaf1, Camk1d, Cdk14, Cetn4, Chd1, Clk1, Clk2, Clk4, Dck, Dmtf1, Dnalc4, Dyrk3, Elf1, Elmo1, Eml5, Ep300, Ezh2, Gcfc1, Gphn, Grasp, Gtpbp4, H2afy, Hhex, Il17rd, Jak2, Lrrk2, Mdm2, Mll3, Mtap2, Mx1, Myo9a, Nab1, Ndel1, Nipbl, Nop2, Nr4a2, Pbrm1, Pbx1, P ... and others
CC	GO:0043226	organelle	8.92e-07	Adk, Akap11, Akap9, Ank1, Appl1, Arpc5, Atad1, Bclaf1, Camk1d, Cdk14, Cetn4, Chd1, Clk1, Clk2, Clk4, Dck, Dmtf1, Dnalc4, Dyrk3, Elf1, Elmo1, Eml5, Ep300, Ezh2, Gcfc1, Gphn, Grasp, Gtpbp4, H2afy, Hhex, Il17rd, Jak2, Lrrk2, Mdm2, Mll3, Mtap2, Mx1, Myo9a, Nab1, Ndel1, Nipbl, Nop2, Nr4a2, Pbrm1, Pbx1, P ... and others
CC	GO:0005622	intracellular	9.6e-07	Adk, Akap11, Akap9, Ank1, Appl1, Arl6, Arpc5, Atad1, Bclaf1, Camk1d, Cdk14, Cetn4, Chd1, Clk1, Clk2, Clk4, Dck, Dmtf1, Dnalc4, Dyrk3, Elf1, Elmo1, Eml5, Ep300, Ezh2, Fmnl2, G3bp2, Gcfc1, Gphn, Grasp, Gtpbp4, H2afy, Hhex, Il17rd, Jak2, Larp1b, Lrrk2, Map3k8, Mdm2, Mll3, Mtap2, Mx1, Myo9a, Nab1, Ndel1 ... and others
CC	GO:0044424	intracellular part	3.28e-06	Adk, Akap11, Akap9, Ank1, Appl1, Arl6, Arpc5, Atad1, Bclaf1, Camk1d, Cdk14, Cetn4, Chd1, Clk1, Clk2, Clk4, Dck, Dmtf1, Dnalc4, Dyrk3, Elf1, Elmo1, Eml5, Ep300, Ezh2, Fmnl2, Gcfc1, Gphn, Grasp, Gtpbp4, H2afy, Hhex, Il17rd, Jak2, Larp1b, Lrrk2, Map3k8, Mdm2, Mll3, Mtap2, Mx1, Myo9a, Nab1, Ndel1, Nipbl ... and others
MF	GO:0000166	nucleotide binding	3.29e-06	Adk, Arl6, Atad1, Camk1d, Cdk14, Chd1, Clk1, Clk2, Clk4, Dck, Dock10, Dyrk3, G3bp2, Gphn, Gtpbp4, Jak2, Lrrk2, Map3k8, Mx1, Myo9a, Rab18, Rab28, Rab5a, Rala, Rbm26, Rev3l, Rheb, Riok1, Riok3, Ruvbl1, Smg1, Tnrc6a, Top2a
BP	GO:0044237	cellular metabolic process	3.94e-06	Adk, Akap11, Ank1, Arl6, Bclaf1, Camk1d, Car9, Cdk14, Chd1, Clk1, Clk2, Clk4, Dck, Dmtf1, Dyrk3, Elf1, Ep300, Ezh2, Gcfc1, Gphn, Hhex, Jak2, Klrk1, Lrrk2, Map3k8, Mdm2, Mll3, Mtap2, Mx1, Nab1, Ndel1, Nop2, Nr4a2, Pbrm1, Pbx1, Pkib, Ppap2a, Ppfibp2, Ptpn2, Ptpre, Rab18, Rab5a, Rabgap1l, Rbm26, Rev3l, ... and others
MF	GO:0032555	purine ribonucleotide binding	5.21e-06	Adk, Arl6, Atad1, Camk1d, Cdk14, Chd1, Clk1, Clk2, Clk4, Dck, Dock10, Dyrk3, Gphn, Gtpbp4, Jak2, Lrrk2, Map3k8, Mx1, Myo9a, Rab18, Rab28, Rab5a, Rala, Rheb, Riok1, Riok3, Ruvbl1, Smg1, Top2a
MF	GO:0032553	ribonucleotide binding	5.27e-06	Adk, Arl6, Atad1, Camk1d, Cdk14, Chd1, Clk1, Clk2, Clk4, Dck, Dock10, Dyrk3, Gphn, Gtpbp4, Jak2, Lrrk2, Map3k8, Mx1, Myo9a, Rab18, Rab28, Rab5a, Rala, Rheb, Riok1, Riok3,
Supplementary Table 1. Gene ontology analysis of DSS treated Mbd2-/- and WT colon LP CD11b- DC
