# Supplementary material for: The Methyl-CpG-Binding Protein Mbd2 Regulates Susceptibility to Experimental Colitis via Control of CD11c+ Cells and Colonic Epithelium
Source: Front Immunol. 2020 Feb 14;11:183. doi: 10.3389/fimmu.2020.00183 (PMC7033935; doi:10.3389/fimmu.2020.00183)
Supplement: Supplementary file 4 [file Table_4.xlsx]

## Sheet: Sheet1
	Gene	Primer Sequence
		Forward	Reverse
	chgA	CACAGCCACCAATACC	TCTTCCTCCTCCTCTTC
	lrg5	ACCCGCCAGTCTCCTACATC	GCATCTAGGCGCAGGGATTG
	Car1	TTGATGACAGTAGCAACC	CCAGTGAACTAAGTGAAG
	mbd2	CCTTAGCAGTTTTGACTTCAGG	GGCCAATGTTGTGTTCAGGT
	gapdh	AATGTGTCCGTCGTGGATCT	CCCAGCTCTCCCCATACATA
	Muc2	GTCCAGGGTCTGGATCACA	CAGATGGCAGTGAGCTGAGC
	Cd74	AGAGCTGGATGAAGCAGTGG	CTTCCTGGCACTTGGTCAGT
	H2-Ab1	TTTTCATCCGTCACAGGAGTC	GTCAAAACACTCTGAGTCACTGC
	H2-DMb1	ACTGTATGGGGGCAGGTG	GGAAACACAGTATGTGAAGTCCTG
	Supplementary Table 4. Primer sequences used for RT-qPCR
